# Supplementary material for: Metakaolinite Phosphate Cementitious Matrix: Inorganic Polymer Obtained by Acidic Activation
Source: Materials (Basel). 2019 Jan 31;12(3):442. doi: 10.3390/ma12030442 (PMC6384563; doi:10.3390/ma12030442)
Supplement: Supplementary file 1 [file materials-12-00442-s001.zip]

Archive with 1 entries (1 files):
- materials-423465-supplementary.tif
